# Supplementary material for: Cytotoxic ROS-Consuming Mn(III) Synzymes: Structural Influence on Their Mechanism of Action
Source: Int J Mol Sci. 2024 Dec 27;26(1):150. doi: 10.3390/ijms26010150 (PMC11719908; doi:10.3390/ijms26010150)
Supplement: Supplementary file 1 [file ijms-26-00150-s001.zip]

Archive with 1 entries (1 files):
- ijms-3393849-supplementary.pdf
